# Supplementary material for: Procoagulant Activity in Amniotic Fluid Is Associated with Fetal-Derived Extracellular Vesicles
Source: Curr Issues Mol Biol. 2022 Jun 13;44(6):2710–6. doi: 10.3390/cimb44060185 (PMC9221817; doi:10.3390/cimb44060185)
Supplement: Supplementary file 1 [file cimb-44-00185-s001.zip]

Archive with 1 entries (1 files):
- cimb-1741317-supplementary.pdf
